# Supplementary material for: SNP Diversity and Genetic Structure of “Rogosija”, an Old Western Balkan Durum Wheat Collection
Source: Plants (Basel). 2023 Mar 3;12(5):1157. doi: 10.3390/plants12051157 (PMC10005349; doi:10.3390/plants12051157)
Supplement: Supplementary file 1 [file plants-12-01157-s001.zip › Supplementary Tables.xlsx]

## Sheet: Table S1
Table S1. Morphological descriptors of "Rogosija collection" including 89 Western Balkan durum accessions.
Durum accesson	Coleoptile: anthocyanin coloration	Plant: growth habit	Flag leaf: anthocyanin coloration of auricles	Frequency of plants with recurved flag leaves	Time of ear emergence	Flag leaf: glaucosity of lower side of leaf blade	Ear: glaucosity	Plant: length	Straw: pith in cross section	Ear: density	Ear: length (excluding awns)	Ear: length of awns at tip relative to length of ear	Lower glume: width of shoulder	Lower glume: shape of shoulder	Lower glume: length of beak	Lower glume: curvature of beak	Plant heighta	Clustering obtained with Multiple Correspondence Analysis (MCA)
METD-1/02	NA	1	5	3	5	3	3	7	7	7	3	3	3	2	5	3	7	A
METD-2/02	1	1	3	3	3	3	5	7	7	7	3	2	3	4	7	5	7	A
METD-3/04	1	3	5	1	5	3	5	7	7	7	3	2	5	2	5	1	7	A
METD-4/01	7	3	3	1	5	5	5	7	7	7	3	2	5	4	5	1	9	A
METD-5/02	5	3	3	3	5	3	3	7	5	7	5	2	5	4	5	1	7	A
METD-6/02	1	1	3	1	3	1	3	7	7	7	5	2	3	2	7	1	9	A
METD-7/02	5	1	3	3	3	3	3	7	7	7	5	2	7	3	3	1	7	A
METD-8/01	NA	3	1	1	5	3	5	7	7	7	3	2	7	2	3	1	7	A
METD-9/05	5	1	1	5	3	1	5	7	7	7	3	2	7	2	3	3	9	A
METD-10/02	5	1	1	3	5	3	3	7	7	7	3	2	3	1	7	1	9	A
METD-11/07	7	1	3	3	5	3	3	7	7	7	5	2	1	2	7	7	9	A
METD-12/01	5	1	1	7	3	1	3	7	7	7	5	2	3	4	1	1	9	A
METD-13/01	1	1	3	3	3	3	5	7	7	7	3	2	1	4	5	1	9	A
METD-13/02	1	1	3	3	3	5	5	7	7	7	5	2	1	4	5	1	7	A
METD-13/03	1	3	3	3	3	3	5	7	7	7	3	2	1	4	7	1	7	A
METD-14/02	7	1	3	3	3	3	3	7	7	7	5	2	5	4	7	3	7	A
METD-15/09	1	3	3	1	3	3	3	7	7	7	5	2	5	4	7	3	9	A
METD-16/06	5	1	1	3	3	5	5	7	7	7	5	2	7	4	5	5	9	A
METD-17/01	7	1	3	3	3	3	3	7	7	7	5	2	7	2	3	3	7	A
METD-18/04	5	1	3	1	3	3	3	7	7	7	3	2	1	NA	7	1	7	A
METD-19/02	5	1	1	3	5	3	3	7	7	7	5	2	3	4	3	1	7	A
METD-20/06	5	1	1	3	5	3	3	7	7	7	5	2	5	4	1	1	7	A
METD-21/05	5	3	1	1	5	3	3	7	7	7	5	2	3	4	1	1	7	A
METD-22/01	5	1	1	1	3	3	3	7	7	7	5	2	3	4	1	1	7	A
METD-23/03	5	1	1	5	3	3	5	7	7	7	5	2	3	2	5	1	7	A
METD-24/01	5	1	1	5	3	3	3	7	7	7	3	2	1	2	5	1	7	A
METD-25/01	5	1	1	1	3	3	3	7	7	7	3	2	5	2	5	1	7	A
METD-25/02	5	1	3	1	3	3	3	7	7	7	3	2	3	2	5	1	9	A
METD-25/03	5	1	3	3	3	3	5	7	7	7	3	2	3	2	5	1	9	A
METD-25/04	5	1	3	3	3	1	5	7	7	7	3	2	3	2	5	1	9	A
METD-25/05	5	1	1	1	3	3	3	7	7	7	3	2	7	2	5	1	9	A
METD-25/06	5	1	3	3	3	3	5	7	7	7	3	2	7	2	5	1	7	A
METD-25/07	5	1	3	1	3	3	3	7	7	7	3	2	5	2	5	1	9	A
METD-25/08	5	3	3	1	3	3	3	7	7	7	5	2	5	2	5	1	9	A
METD-25/09	5	3	3	3	5	3	3	7	7	7	3	2	5	2	5	1	9	A
METD-26/06	7	1	3	3	3	3	5	7	7	7	3	2	3	2	7	1	7	A
METD-27/02	5	3	3	3	7	1	3	5	7	7	3	2	3	2	7	1	5	A
METD-28/03	1	1	1	1	5	3	3	7	7	7	5	2	3	2	7	1	7	A
METD-29/01	1	1	3	5	5	3	5	7	7	7	5	2	3	2	7	1	7	A
METD-30/04	5	1	3	1	5	3	3	7	7	7	5	2	3	2	7	3	9	A
METD-31/04	5	1	1	3	5	3	3	7	7	7	5	2	1	2	7	1	9	A
METD-32/03	5	1	3	5	5	1	3	7	7	7	3	2	3	2	7	1	7	A
METD-34/03	1	1	5	3	7	3	3	5	7	7	5	2	3	2	7	3	5	A
METD-35/03	7	1	1	3	5	3	3	7	7	7	3	2	3	2	3	1	9	A
METD-36/01	1	1	1	1	5	3	3	7	7	7	3	2	3	2	3	1	9	A
METD-37/01	7	1	3	1	3	3	5	7	7	7	3	2	3	2	3	1	7	A
METD-38/03	7	1	3	1	3	3	5	7	7	7	3	2	3	2	7	3	7	A
METD-39/01	7	3	3	7	3	3	5	7	7	7	3	2	3	3	5	3	7	A
METD-40/01	7	1	5	3	3	3	3	7	7	3	3	2	5	2	5	3	7	A
METD-41/04	7	1	1	3	5	3	3	7	7	7	3	2	3	2	7	3	7	A
METD-43/02	7	1	5	1	3	3	5	7	7	7	3	2	5	3	5	1	7	A
METD-44/05	7	1	3	1	3	3	3	7	7	7	3	2	5	3	3	3	7	A
METD-46/02	7	1	1	1	3	5	5	7	7	7	5	2	3	3	5	1	7	A
METD-47/01	7	1	1	1	3	3	3	5	7	7	5	2	3	3	5	1	5	A
METD-48/03	1	1	1	3	5	3	5	7	7	7	5	2	7	2	5	3	7	A
METD-49/04	NA	1	3	3	5	3	5	5	7	7	3	2	7	2	5	1	5	A
METD-50/04	7	1	3	7	5	3	5	5	7	7	5	2	3	2	5	1	5	A
METD-51/01	1	1	3	1	3	3	5	7	7	7	3	2	5	2	1	1	7	A
METD-52/02	7	1	3	3	3	3	3	5	7	7	3	2	7	3	1	3	5	A
METD-56/01	7	1	3	7	3	5	5	7	7	7	5	3	5	3	5	3	9	A
METD-58/07	7	1	5	1	5	5	3	5	7	7	3	2	7	3	5	3	5	A
METD-59/05	7	3	1	3	5	3	5	5	7	7	3	2	5	3	5	3	5	A
METD-63/02	7	1	3	5	5	3	3	7	7	7	3	2	5	3	3	3	7	A
METD-64/03	7	1	1	3	3	3	5	7	7	7	5	2	7	3	3	3	7	A
METD-65/02	7	1	3	3	5	3	3	7	7	7	3	2	5	4	7	3	7	A
METD-66/02	7	1	3	3	5	5	5	5	7	7	3	2	5	3	5	5	5	A
METD-67/02	7	1	3	1	5	3	5	7	7	7	5	2	5	4	3	1	7	A
METD-68/04	7	1	1	3	3	3	3	7	7	7	5	2	7	1	3	1	7	A
METD-69/02	7	1	3	3	3	3	5	5	7	7	3	2	3	4	1	1	5	A
METD-70/03	7	1	3	3	5	5	5	7	7	7	3	3	3	4	3	1	7	A
METD-71/01	7	3	3	3	7	3	5	7	7	7	3	2	3	3	3	1	7	A
METD-72/02	7	1	3	3	5	3	3	7	7	7	3	3	5	3	3	3	7	A
METD-73/01	7	1	3	3	5	5	5	7	7	7	3	3	3	3	5	1	7	A
METD-74/02	7	1	3	1	3	3	5	7	7	7	5	2	3	3	5	3	7	A
METD-75/05	7	1	3	3	5	5	5	5	7	7	3	2	5	4	7	1	5	A
METD-76/02	7	1	3	1	5	3	5	5	7	7	3	2	3	3	1	1	5	A
METD-77/02	7	1	3	3	3	3	3	5	7	7	3	3	7	3	3	5	5	A
METD-78/02	7	1	5	3	5	1	3	7	7	7	3	2	7	NA	5	1	7	A
METD-80/03	7	1	3	3	5	1	3	7	7	5	3	3	7	3	5	1	7	A
METD-11/01	7	3	1	5	3	3	3	7	7	7	3	2	1	2	7	7	7	B
METD-11/02	7	1	5	3	3	3	3	7	7	7	5	2	1	2	7	7	9	B
METD-11/03	7	1	5	3	3	3	5	7	7	7	5	2	1	2	7	7	7	B
METD-11/04	7	3	3	5	3	1	3	7	7	7	5	2	1	2	7	7	9	B
METD-11/05	7	3	3	5	3	3	3	7	7	7	5	2	1	2	7	7	9	B
METD-11/06	7	1	1	5	5	3	3	7	7	7	5	2	1	2	7	7	7	B
METD-45/04	7	1	3	5	7	3	5	7	7	7	5	2	3	3	1	3	9	B
METD-33/02	7	1	1	5	5	1	3	7	7	7	5	2	3	2	7	3	7	B
METD-42/07	7	1	3	5	5	3	3	7	7	3	5	2	3	4	5	7	7	B
METD-79/08	7	1	2	3	5	3	3	5	7	5	5	3	3	2	3	1	5	outlier
NA	Data not available
Plant heighta (cm)	1 = ≤114	3 = 115 - 129	5 = 130 - 144	7 = 145 - 159	9 = ≥160

## Sheet: Table S2
Table S2. List of Identity groups, and accessions showing Identity by State (IBS) >0.95. For each Identity group a single accession was considered in phylogenetic analysis.
Identity group	Accession
1	METD–25/01*
	METD–25/02
	METD–25/03
	METD–25/04
	METD–25/05
	METD–25/06
	METD–25/07
2	METD–44/05*
	METD–56/01
	METD–59/05
	METD–64/03
	METD–65/02
	METD–72/02
	METD–73/01
	METD–77/02
	METD–79/08
3	METD–21/05*
	METD–22/01
4	METD–26/06*
	METD–37/01
5	METD–19/02*
	METD–20/06
6	METD–5/02*
	METD–27/02
7	METD–13/02*
	METD–15/09
8	METD–23/03*
	METD–24/01
9	METD–66/02*
	METD–70/03
	METD 72/02
10	METD–3/04
	METD–13/01
	METD 13/03
11	Taganrog*
	METD–18/04
12	METD–25/09*
	METD–31/04
13	METD–11/01*
	METD–11/02
	METD–11/03
	METD–11/07
* genotypes selected for phylogenetic analysis.

## Sheet: Table S3
Table S3. Eco-geographical data of two micro area identified in the Montenegrin CSA climatic region where the "Rogosija collection" was sampled.
Genetic cluster of Rogosija collection	Cluster 1 (25 durum accession)	Cluster 2 (26 durum accession)a
Micro area identified in CSA climatic region	Continental-Mediterranean type (near Skadar Lake)	Mediterranean-maritime type (Coastal region)
Temperature (°C)
Average annual	15.4	15.7
Highest average annual	16.8	16.7
The warmest month (July)	26.2	24.1
The highest average monthly temperature (July)	29.7	26.5
The coldest month (January)	5.2	7.7
Average annual amplitude of air temperature	29.2	22.5
Average temperature winter period (Dec-Jan-Feb)	6.2	8.6
Average temperature spring period (Mar-Apr-May)	14.3	14
Average temperature summer period (June-July-Aug)	25.2	25.3
Average temperature autumn period (Sep-Oct-Nov)	16	16.9
Average maximum daily temperature	30.5	26.9
Average minimum temperature	2.5	5.2
Light
Average annual insolation	2480	2530
Maximum annual amount of insolation	2700	2800
Insolation in the summer period	930	970
Rainfall (mm)
Average annual rainfall	1648	1355
Average in summer (June-July-Aug)	169	129
Average in autumn (Sep-Oct-Nov)	532	423
Average in winter (Dec-Jan-Feb)	592	488
Average in spring (Mar-Apr-May)	355	316
Maximum annual	2226	1805
Minimum annual	870	761
Tropical days (number of days)
Average annual number of tropical days	70	24
The most average annual number of tropical days	99	48
a) Montenegrin durum accession included in the genetic cluster comprising a total of 35 durum accessions.
